# Supplementary material for: A Type of Ferrocene-Based Derivative FE-1 COF Material for Glycopeptide and Phosphopeptide Selective Enrichment
Source: J Funct Biomater. 2024 Jul 4;15(7):185. doi: 10.3390/jfb15070185 (PMC11277842; doi:10.3390/jfb15070185)
Supplement: Supplementary file 1 [file jfb-15-00185-s001.zip]

Archive with 1 entries (1 files):
- jfb-2967872-supplementary.pdf
